# Supplementary material for: Molecular adaptation in flowering and symbiotic recognition pathways: insights from patterns of polymorphism in the legume Medicago truncatula
Source: BMC Evol Biol. 2011 Aug 1;11:229. doi: 10.1186/1471-2148-11-229 (PMC3199773; doi:10.1186/1471-2148-11-229)
Supplement: Additional file 2 — Table S2 - PCR primers. Microsoft Excel spreadsheet containing the list of PCR primers used to amplify and sequence flowering and symbiotic gene fragments. [file 1471-2148-11-229-S2.XLSX]

## Sheet: Feuil2
	PHYA	MtPHYA-1F	GAGTGCTGATTGAACCCTTAAC
		MtPHYA-2F	TCGACCACAAGGCCTAGCCAAT
		MtPHYA-1R	AGGACCGCAATCCGTCTTAGACCCG
		MtPHYA-2R	ACCCCATCGGATTTCTGCAGCGGTG
		MtPHYA-3R	CCTTAAGGTCGAACCACACA
		MtPHYA-4R	CATGGTCAGCATTTCGGGTGCA
	PHYB	MtPHYB-1F	AGCCTATCGACATCACAGAACC
		MtPHYB-2F	AAGCCTTCGCGGCTCGAGAGA
		MtPHYB-3F	CTATGAGGCTTTGGGGTCTTGTTG
		MtPHYB-4F	GAGCCGTAGTATGCAGTGGGACA
		MtPHYB-1R	TGATTCCCCGGGCCAAACGTC
	PHYE	MtPHYE-1F	GCATGAATCGGTATTGGACC
		MtPHYE-2F	CGTAAGCTTGAGTTCATCGGCT
		MtPHYE-3F	CTGCAAGGTCTAGTGGTCCTG
		MtPHYE-4F	TGCACACTTTTGGAATGCAGCT
		MtPHYE-5F	TGACGCTCTAATCGGAGGGTCGCAT
		MtPHYE-1R	CTACAAAGCCTACCCCAACA
	VRN	MtVRN11F	GCTTTAAGGCTTTGGTTTTGG
		MtVRN11R	AATTCATTCCAGCCGTCAAG
		MtVRN12F	GGCTTCCAGATGATTTTATGAGG
		MtVRN12R	TGAGCTACGACCTATCGGAAA
	FTLa	FT120F	GTTGGTGACTGATATTCCAG
		FT110R	GGAATAAGACAAACACGAAA
		MtFTLa-F	AGAAAGATTGGTACGCAACAGGA
		MtFTLa-R	GTGATTACCCAAACGCTTCACA
	FTLb	FT160F	TGTATTAGACCCCTTTGAAA
		FT10R	GTTTACTCTTTGGCCTATGA
	FTLc	FT180F	CCTCTTGGTGTTATAGGAGA
		FT200R	CAATAGTTGTACATACCAAA
	CoL	Co33F	TCTGGGATTTTCAATTACAG
		Co31R	GCTAATCTTGGCATTTATGT
	FRLA1	MtFRLa1F	ATATTGCGTGGGACAACTCC
		MtFRLa1R	GCGTGCACACACGAGAGTTA
	FRLA2	MtFRLa2F	AGACTCACATGCCCAATTTC
		MtFRLa2R	ATAATCAGGGCCAATGAGCA
	SOC1b	MtSOC1b1F	TGTCAGTTCAGATCTTACCCTCAA
		MtSOC1b2R	CTTATGTTGCTGGTTTCAGCTC
	FCA2	MtFCA2F	GCCTCCATTGATTCCAAGAT
		MtFCA2R	CCTGTAGGCCTGTTTTTCCA
	PG3	MtPG3-1F	ATATACAAGATACATGCTGTAGATGT
		MtPG3-1R	CCCCTGATGTTCTTGAAGATCACTTT
		MtPG3-2F	GCAACGCTTGGAATAGCTCAACC
		MtPG3-3F	AGCTAAGCTCACGGTGAAAA
		MtPG3-4F	TTGGAGGAGCCTCTAATGCAG
		MtPG3-2R	TGCTGCAGTTGTTGTGCCCCTG
		MtPG3-3R	ATGGAGAACTTTGTGTCCACC
	DMI1	MT1F	AATACATACACATAAAAGGAATC
		MT1R	CATCTACCATATAAGCAACTCT
		MT2F	TGTACCATTAAAGAAGAGAGTTG
		MT2R	ATTGTCTAGGTCGCTCATCT
		MT3F	CTGGTGTAAAGGAGGGCT
		MT3R	TATCCAATGTGTGTAGAGTGTT
		MT4F	TTTAAAAGATCTTGACTACTGT
		MT4R	GGTGCGCAAATGCTAGTT
		MT5F	GCACCTCGAGAGTCTTCCT
		MT5R	ATTCACCTGAGGCTAAAACA
		DMI1-6F	TGGCAAAGAGCAATGAAGAATC
		DMI1-6R	AATTTGTCACTCCAGCCAAGG
		DMI1-7F	AGAGTTTCTGTTACTCCTCCCA
		DMI1-7R	TGGTTTCTTTCGATGACTTCGCT
	DMI3	F1	ACAAGAAAACTCTCAGATG
		R1	CCAAGAGACCACATATCACTCT
		F2	ATGCAGGTATCCACCTTTCA
		R2	GTACTTACATCTTCTTGAAATGCATCC
		F3	GGAGCTCCACAATCTTCCTT
		R3	AGCACAAACGAAGAGCATCC
		F4	GGATGCTCTTCGTTTGTGCT
		R4	TGGACGAATAGAAGAGAGAACTACA
	NIN	NINA	AGGATGGAATATGGTGGTGG
		NIND	AGCAGAAGAAGGCATGTAACTA
		NINC	GCATTTGCATGTCGTCATGGA
		NINB	CTAGGAGGATGGACTGCTGCT
	NFP	NFP1F	TACATGCCCTGTGGATTCTCCT
		NFP1R	CACTCAGATTCGTTGTACCTTCCA
		NFP2F	GGTATCAGCCTAGGAAGTGCTTT
		NFP2R	TCTGCAATGGTTGGTCTAGACA
