# Supplementary material for: Molecular adaptation in flowering and symbiotic recognition pathways: insights from patterns of polymorphism in the legume Medicago truncatula
Source: BMC Evol Biol. 2011 Aug 1;11:229. doi: 10.1186/1471-2148-11-229 (PMC3199773; doi:10.1186/1471-2148-11-229)
Supplement: Additional file 3 — Table S3 - List of sequenced loci. Microsoft Excel spreadsheet containing the list of sequenced loci, genomic location and results of sequencing. la is the alignment length and ls is the length of the sequenced obtained from A17 with alignment gap stripped. [file 1471-2148-11-229-S3.XLS]

## Sheet: supplementary.table2
Name of the Fragment	Type	LG	la	ls	ns1	ns2	ns	outgroup
AAT	control	5	884	879	25	32	57	M. tornata
AGT	control	7	870	NC	22	30	52	M. tornata
ASPP	control	7	773	770	25	32	57	M. tornata
ERDP	control	unknown	287	287	23	30	53	M. tornata
ERF	control	unknown	931	919	12	8	20	M. tornata
EXRN	control	2	647	640	23	32	55	M. tornata
GLUT	control	8	723	723	10	14	24	M. tornata
HAPc	control	1	399	397	20	29	49	M. tornata
JUNBP	control	3	758	753	22	29	51	M. marina
L1L	control	unknown	972	955	24	30	54	M. tornata
LEG043	control	unknown	1775	1616	25	32	57	M. tornata
LEG088	control	6	963	956	25	32	57	M. tornata
LEG100	control	4	686	681	25	32	57	M. tornata
LEG168	control	4	671	671	25	32	57	M. tornata
LEG195	control	1	371	369	25	32	57	M. tornata
LEG196	control	5	291	289	24	32	56	M. tornata
LEG202	control	4	674	626	14	13	27	M. rigidula
LEG219	control	3	659	659	23	30	53	M. tornata
LEG295	control	3	558	550	20	26	46	M. tornata
LEG391	control	5	821	795	22	28	50	M. tornata
LEG722	control	3	502	501	23	25	48	M. tornata
LEG725	control	4	637	636	23	24	47	M. tornata
MAAP	control	unknown	928	920	25	31	56	M. tornata
MADS	control	5	680	600	24	28	52	M. tornata
MsL83	control	3	1255	1056	25	32	57	M. tornata
MTU04	control	5	1122	1114	25	32	57	M. tornata
SULF	control	6	717	716	25	32	57	M. tornata
TC44795	control	unknown	703	701	18	10	28	M. tornata
UNK29	control	unknown	850	774	22	32	54	M. tornata
PG11	control	2	1539	1410	24	31	55	M. tornata
LAX1	control	unknown	5659	5481	24	31	55	M. rigiduloides
LAX2	control	3	6361	5927	25	32	57	M. tornata
LAX3	control		3000	2957	25	32	57	M. tornata
LAX4	control		8897	6979	25	32	57	M. tornata
LAX5	control		5312	3769	25	32	57	M. rigidula
eIF-ISO4E	control	1	4719	4679	25	32	57	M. tornata
eIF4E	control	2	3244	2741	25	32	57	M. tornata
CONSTANS	flowering	7	1142	1122	25	32	57	M. tornata
FCA2	flowering	8	1131	NC	21	28	49	M. tornata
FRLa	flowering	3	4318	4303	25	32	57	M. tornata
FTLa	flowering	7	1647	1629	25	32	57	M. tornata
FTLb	flowering	7	491	485	25	32	57	M. tornata
FTLc	flowering	7	680	673	23	32	55	M. tornata
Soc1b	flowering		631	631	24	32	56	M. tornata
VRN	flowering	4	2583	2446	25	32	57	M. tornata
PHYa	flowering		2369	2369	25	32	57	M. tornata
PHYb	flowering		2904	2883	25	31	56	M. arabica
PHYe	flowering		2688	2646	25	32	57	M. tornata
DMI1	nodulation	2	3113	3030	25	32	57	M. tornata
DMI3	nodulation	8	6029	4024	25	32	57	M. tornata
NFP	nodulation	5	1486	1486	25	32	57	M. tornata
NIN	nodulation	5	3314	3045	25	32	57	M. tornata
PG3	nodulation	5	1191	1189	25	31	56	M. tornata
