# Supplementary material for: Molecular adaptation in flowering and symbiotic recognition pathways: insights from patterns of polymorphism in the legume Medicago truncatula
Source: BMC Evol Biol. 2011 Aug 1;11:229. doi: 10.1186/1471-2148-11-229 (PMC3199773; doi:10.1186/1471-2148-11-229)
Supplement: Additional file 4 — Table S4 - Standard diversity indices for each fragment. Microsoft Excel spreadsheet containing standard diversity indices computed for each fragment. The results of different summary statistics are presented in separate sub-tables for control fragments, flowering loci and nodulation loci. NC: not computed. [file 1471-2148-11-229-S4.XLS]

## Sheet: Control fragments
Name	ns	nseff	ls	lseff	lseffo	S	So	tW	Pi	D	Z	K	Fst	rho
AAT	58	56.9863	1080	879	876	7	7	0.00172691	0.00173072	0.00569235	0.814827	8	0.18262	60.6242
AGT	53	51.0514	903	661	657	12	12	0.004035	0.00357053	-0.339303	0.687486	9	0.173761	5.07454
ASPP	58	55.9959	788	734	729	8	8	0.00237268	0.00273131	0.403816	-0.119428	3	0.562481	-
eIF-ISO4E	58	56.8647	4823	2742	1897	125	58	0.0098856	0.00877293	-0.396223	1.85252	44	0.201252	8.42767
eIF4E	58	56.2172	3266	2302	2240	36	35	0.00340442	0.00131045	-2.04519	-0.968726	14	-0.0073462	1.59363
ERDP	54	51.4859	287	284	280	2	2	0.00156522	0.00202375	0.520386	-1.56671	2	0.0843023	0.001
ERF	21	19.9639	1195	776	695	20	19	0.00726468	0.00674851	-0.26996	0.770346	13	0.118336	15.8041
EXRN	56	54.9203	653	640	636	2	2	0.000682996	0.000114689	-1.45102	0.129155	2	-0.324433	-1
GLUT	25	23.8907	770	723	721	11	11	0.00407424	0.00346419	-0.506982	0.617829	9	0.543783	57.7417
HAPc	50	48.7396	401	384	379	6	6	0.00350431	0.00191991	-1.15557	0.477134	5	0.196279	52.0745
JUNBP	52	50.1316	758	752	698	9	8	0.00267192	0.000931255	-1.82363	0.561048	2	-0.274725	-1
L1L	55	51.5498	972	953	843	6	4	0.00139327	0.00117237	-0.400355	0.235117	3	-0.0412644	-
LAX1	56	48.3338	5659	4748	2956	119	80	0.00564745	0.0058955	0.157709	1.17068	5	0.0108354	0.555763
LAX2	58	55.9938	6664	4545	4449	152	145	0.0072804	0.00525522	-0.985758	0.216725	44	0.121837	90.0278
LAX3	58	56.2241	3077	2954	2797	60	55	0.00442167	0.00310528	-1.02251	-0.393393	19	0.416915	55.077
LAX4	58	46.0023	8903	3100	2065	273	175	0.0200377	0.0241028	0.742937	1.65827	1	0	-1
LAX5	58	55.5419	5453	3755	2824	105	50	0.0060873	0.00425106	-1.05895	0.871773	27	0.293033	16.1356
LEG043	58	56.7766	2914	1616	1582	23	22	0.00308636	0.00149347	-1.64034	-1.30911	15	-0.0408124	0.001
LEG088	58	56.8936	1115	912	900	44	44	0.0104621	0.00239222	-2.59595	-2.16977	17	0.00531228	0.001
LEG100	58	56.8541	723	658	635	12	12	0.00395472	0.00238438	-1.14848	-0.353912	10	0.0140576	393.126
LEG168	58	56.9131	1006	656	655	2	2	0.00066113	0.000158552	-1.31466	0.179838	3	-0.21943	-
LEG195	58	57	371	367	367	1	1	0.000590874	0.000187799	-0.886563	0.176259	2	0.277638	-1
LEG196	57	54.7867	298	286	278	4	4	0.00305676	0.00165516	-1.01909	0.460577	5	0.243073	-
LEG202	28	24.125	678	432	414	9	9	0.00557893	0.00619241	0.360551	-0.904321	4	0.750776	15.4419
LEG219	54	52.9771	664	611	607	8	8	0.00288523	0.00193778	-0.886273	0.33896	8	0.412472	123.848
LEG295	47	44.4382	568	550	543	15	15	0.00626959	0.0031786	-1.54561	0.0496176	10	0.0235054	40.002
LEG391	51	45.3512	821	598	551	11	11	0.00420668	0.00231586	-1.33428	0.238422	1	0	-1
LEG722	49	47.946	520	500	498	0	0	0	0	0	0	0	0	-1
LEG725	48	46.9984	647	633	604	8	8	0.00286147	0.00185014	-0.975972	0.656102	7	0.238774	6.13561
MAAP	57	54.6449	929	552	548	6	5	0.00237564	0.00214261	-0.244986	0.222529	7	0.876029	8.75125
MADS	53	50.5556	684	207	195	6	6	0.00644236	0.00483716	-0.631618	-2.05342	3	-0.00611621	0.001
MsL83	58	56.1283	1262	982	981	21	21	0.00465536	0.00217312	-1.68128	0.0407151	10	-0.0930308	0.001
MTU04	58	56.7756	1172	1114	1029	27	26	0.00525581	0.00258781	-1.64117	-1.92839	11	0.333773	1.21251
PG11	56	53.44	1539	1409	1367	27	26	0.00422264	0.00370024	-0.404224	0.351707	6	0.242278	144.672
SULF	58	56.8218	717	376	344	9	7	0.00519057	0.00718973	1.05268	0.309821	6	0.0961519	107.309
TC44795	29	27.1699	777	618	614	10	10	0.0041981	0.00190094	-1.77556	-0.210774	7	-0.150748	0.410485
UNK29	55	52.5653	872	697	696	5	5	0.00158077	0.000750176	-1.25766	0.470846	4	0.360447	6.65508
average	52.2703	49.9745	1727.81	1208.27	1058.11	32.4595	24.8378	0.00442137	0.00340888	-0.810983	0.0438982	9.35135	0.156162	NC

## Sheet: Flowering genes
Name	ns	nseff	ls	lseff	lseffo	S	So	tW	Pi	D	Z	K	Fst	rho
CONSTANS	58	56.5857	1143	1115	1107	22	22	0.00427867	0.00240574	-1.38408	-0.989969	13	0.201305	505.757
FCA2	50	47.9417	1131	1115	1111	6	6	0.00121253	0.000918455	-0.62258	0.503577	4	0.537549	-
FRLa	58	56.3207	4318	2008	956	74	22	0.00802257	0.00716357	-0.371296	2.10408	22	0.0780675	8.68212
FTLa	58	56.1385	1810	1603	1586	29	29	0.00393831	0.00506994	0.937831	0.290217	3	-0.149749	-
FTLb	58	56.1471	508	476	470	2	2	0.000914679	0.000534424	-0.722042	-2.33613	3	0.0338164	-
FTLc	56	54.9851	682	673	668	4	4	0.00129901	0.000318189	-1.67836	0.236645	5	-0.143075	-
PHYa	58	56.8075	2369	2223	2213	10	10	0.000975486	0.000940252	-0.100904	-1.06542	5	0.253794	5.05683
PHYb	57	55.484	2907	2882	2710	23	22	0.00174422	0.00171109	-0.0607001	0.568549	19	0.342859	17.4611
PHYe	58	56.6406	2827	2646	2619	63	62	0.00516311	0.00185979	-2.19755	-1.22965	20	0.05352	0.001
Soc1b	57	55.8447	683	631	628	5	5	0.00172499	0.00111141	-0.842083	-1.34653	7	0.294812	-
VRN	58	55.4789	2584	2253	2231	34	33	0.00329827	0.00166746	-1.64071	0.382941	10	0.367635	3.65137
average	56.9091	55.3068	1905.64	1602.27	1481.73	24.7273	19.7273	0.00296108	0.00215457	-0.789316	-0.261972	10.0909	0.170049	NC

## Sheet: Nodulation genes
Name	ns	nseff	ls	lseff	lseffo	S	So	tW	Pi	D	Z	K	Fst	rho
DMI1	58	54.2405	3223	2698	2182	30	28	0.00244011	0.00155038	-1.19998	0.222508	9	0.314934	0.001
DMI3	58	53.202	6040	3717	2237	212	98	0.0125682	0.00860544	-1.13135	1.0458	36	0.0967131	1.05032
NFP	58	54.3737	1486	1445	1438	9	9	0.0013668	0.00138109	0.0288688	-0.258824	3	0.0526797	313.696
NIN	58	53.4311	3347	2881	2719	15	15	0.00114731	0.00093063	-0.573783	-0.916398	4	0.561247	-
PG3	57	55.6615	1191	1161	1134	18	18	0.00337509	0.00301286	-0.331747	0.838784	16	0.292318	-
average	57.8	54.1818	3057.4	2380.4	1942	56.8	33.6	0.00417951	0.00309608	-0.641597	0.186373	13.6	0.263578	NC
