# Supplementary material for: Molecular adaptation in flowering and symbiotic recognition pathways: insights from patterns of polymorphism in the legume Medicago truncatula
Source: BMC Evol Biol. 2011 Aug 1;11:229. doi: 10.1186/1471-2148-11-229 (PMC3199773; doi:10.1186/1471-2148-11-229)
Supplement: Additional file 7 — Table S5 - Standard diversity indices for each fragments within both ancestry groups. Microsoft Excel spreadsheet containing the values of standard diversity indices estimated for each fragment within both ancestry groups. NC: not computed. [file 1471-2148-11-229-S7.XLS]

## Sheet: GroupN°1
Name	ns	nseff	ls	lseff	lseffo	S	So	tW	Pi	D	Z	K	rho
AAT	58	32	1080	879	876	4	4	0.00112996	0.00114454	0.0325628	0.56704	5	504.716
AGT	53	29.7127	903	637	634	9	9	0.00356637	0.00417598	0.530922	0.614361	6	3.05132
ASPP	58	31.0259	788	734	729	5	5	0.00170513	0.00208637	0.604911	0.856561	3	0.001
eIF-ISO4E	58	31.9172	4823	2742	1897	89	39	0.00805962	0.00681758	-0.58099	1.6365	24	1.06135
eIF4E	58	31.7533	3266	2302	2240	28	27	0.00302026	0.00178725	-1.45009	-0.584521	13	0.001
ERDP	54	29.3627	287	284	280	2	2	0.00179321	0.00305974	1.46361	-0.547517	2	1.07663
ERF	21	7.98323	1195	775	695	10	9	0.00497645	0.00387097	-1.09886	-0.386364	6	0.505158
EXRN	56	31.9203	653	640	636	2	2	0.000775965	0.000198463	-1.49518	0.208793	2	-1
GLUT	25	13.8949	770	723	721	5	5	0.00217463	0.00166684	-0.807181	-0.167441	3	0.850564
HAPc	50	28.6564	401	390	379	2	2	0.00130583	0.00165467	0.552182	0.361716	3	10000
JUNBP	52	28.883	758	752	698	7	6	0.00237028	0.00130334	-1.34055	0.886031	4	0.001
L1L	55	29.0462	972	953	843	3	2	0.000801583	0.000639843	-0.479529	-0.293592	3	10000
LAX1	56	27.7926	5659	4962	3125	109	73	0.00564492	0.00688161	0.84811	1.46922	16	19.0188
LAX2	58	31.307	6664	4531	4431	94	90	0.005193	0.00489416	-0.218398	0.595831	27	94.044
LAX3	58	31.9767	3077	2956	2795	43	38	0.00361207	0.00248583	-1.1407	-0.535419	16	19.4845
LAX4	58	27.4994	8903	3312	2243	276	191	0.0216202	0.0260251	0.804589	1.68763	4	6.36703
LAX5	58	31.5076	5453	3735	2817	66	29	0.00438778	0.0034987	-0.756183	1.06038	18	20.5991
LEG043	58	31.9623	2914	1616	1582	15	14	0.00230485	0.00164559	-0.950971	-1.13769	10	0.001
LEG088	58	31.9083	1115	916	900	29	29	0.0078613	0.00229786	-2.52116	-2.94968	8	0.001
LEG100	58	31.9301	723	658	635	10	10	0.00377369	0.00276375	-0.835633	-0.34122	8	91.2461
LEG168	58	31.9878	1006	656	655	2	2	0.000757039	0.000279676	-1.26706	0.28968	3	10000
LEG195	58	32	371	367	367	0	0	0	0	0	0	0	-1
LEG196	57	31.5559	298	286	278	4	4	0.00347285	0.00126889	-1.6002	0.362121	5	10000
LEG202	28	12.0833	678	360	344	6	6	0.00551899	0.00498705	-0.368186	-0.53083	5	96.2765
LEG219	54	29.9787	664	611	607	5	5	0.00206563	0.00110992	-1.26219	-0.839244	6	7.3075
LEG295	47	24.9527	568	550	543	11	11	0.00529667	0.00411076	-0.750872	0.177608	7	64.2243
LEG391	51	24.8333	821	600	551	9	9	0.0039725	0.00339633	-0.470376	0.900015	6	1638.61
LEG722	49	24.958	520	500	498	0	0	0	0	0	0	0	-1
LEG725	48	24	647	633	604	5	5	0.00211523	0.00255283	0.599521	0.706025	5	11.9248
MAAP	57	30.317	929	552	548	5	4	0.00228641	0.000596908	-2.01745	-1.41235	5	10000
MADS	53	27.2524	684	206	194	3	3	0.00377829	0.00349633	-0.181237	-2.97745	2	0.001
MsL83	58	31.4206	1262	982	981	15	15	0.00382353	0.00276275	-0.928753	0.0796808	8	0.001
MTU04	58	31.9811	1172	1114	1027	19	18	0.00423507	0.00235106	-1.52253	-1.56441	9	0.001
PG11	56	30.3598	1539	1409	1367	19	19	0.00340382	0.0026479	-0.769852	-0.174467	5	0.001
SULF	58	31.92	717	375	344	8	6	0.00529725	0.00727483	1.11727	0.150479	7	6.96983
TC44795	29	9.78267	777	658	653	5	5	0.00268606	0.00155353	-1.67673	-0.640613	4	1.58495
UNK29	55	30.9628	872	699	698	2	2	0.000716205	0.000573015	-0.405484	0.581636	2	-1
average	29.5135	27.9023	1727.81	1217.7	1065.27	25.027	18.9189	0.00366223	0.0031854	-0.581219	-0.0540431	7.02703	NC
Name	ns	nseff	ls	lseff	lseffo	S	So	tW	Pi	D	Z	K	rho
CONSTANS	58	31.8942	1143	1115	1107	18	18	0.00400857	0.00263091	-1.1689	-0.962971	10	18.3737
FCA2	50	27.1937	1131	1115	1111	4	4	0.000930735	0.00063132	-0.850838	0.702208	3	10000
FRLa	58	31.4114	4318	2003	956	55	15	0.00687332	0.0077079	0.452235	2.80604	11	6.39297
FTLa	58	31.6774	1810	1621	1603	27	27	0.00413593	0.00410036	-0.0304461	-0.883613	10	0.757684
FTLb	58	31.4545	508	473	467	1	1	0.000529204	0.000745925	0.632573	-2.25832	2	-1
FTLc	56	31.9881	682	673	668	3	3	0.00110687	0.000446364	-1.37919	0.360943	4	10000
PHYa	58	31.8803	2369	2223	2213	6	6	0.000670199	0.000946362	1.15722	-1.13493	4	12.3949
PHYb	57	30.8196	2907	2883	2711	16	15	0.00138918	0.0016989	0.752062	0.717372	10	2.89191
PHYe	58	31.7494	2827	2646	2618	57	56	0.00534905	0.00235212	-2.07856	-0.906747	15	0.001
Soc1b	57	31.9746	683	631	628	4	4	0.00157406	0.00135793	-0.346558	-1.69208	6	426.49
VRN	58	30.6427	2584	2250	2227	20	19	0.00222501	0.000855417	-2.13059	0.585315	7	10000
average	32.5455	31.1533	1905.64	1603	1482.64	19.1818	15.2727	0.00261747	0.00213396	-0.453726	-0.242435	7.45455	NC
Name	ns	nseff	ls	lseff	lseffo	S	So	tW	Pi	D	Z	K	rho
DMI1	58	30.2714	3223	2693	2182	23	21	0.00215583	0.00112159	-1.69544	-0.840023	6	0.001
DMI3	58	30.453	6040	3066	1888	125	56	0.0102911	0.00941954	-0.325266	1.62683	20	1.47447
NFP	58	30.7803	1486	1370	1364	6	6	0.00109626	0.00105223	-0.113644	-0.637691	3	34.5404
NIN	58	29.618	3347	2796	2707	10	10	0.000902789	0.000667362	-0.825372	-0.634361	4	10000
PG3	57	30.9345	1191	1161	1134	13	13	0.00280282	0.00263757	-0.193363	0.675226	11	49.7902
average	32.8	30.4115	3057.4	2217.2	1855	35.4	21.2	0.00344976	0.00297966	-0.630618	0.0379963	8.8	NC

## Sheet: GroupN°2
Name	ns	nseff	ls	lseff	lseffo	S	So	tW	Pi	D	Z	K	rho
AAT	58	24.9863	1080	879	876	6	6	0.00180774	0.00223739	0.710855	0.924594	6	21.6018
AGT	53	21.7045	903	660	656	4	4	0.00166255	0.00186278	0.337664	0.175898	4	9.99667
ASPP	58	24.97	788	734	728	5	5	0.00180404	0.00130336	-0.794975	-2.67354	5	10000
eIF-ISO4E	58	24.9548	4823	2741	1896	91	41	0.00879235	0.00944451	0.291487	2.34664	20	9.33619
eIF4E	58	24.3867	3266	2335	2266	9	9	0.00103216	0.000491016	-1.72028	0.604519	6	1.13506
ERDP	54	22.0767	287	287	280	0	0	0	0	0	0	0	-1
ERF	21	11.9845	1195	776	695	17	16	0.00725434	0.00736098	0.0637797	0.711948	9	54.2593
EXRN	56	23	653	640	636	0	0	0	0	0	0	0	-1
GLUT	25	9.99585	770	723	721	9	9	0.00440024	0.00313509	-1.25885	-0.628145	8	10000
HAPc	50	19.9843	401	383	378	5	5	0.00367976	0.00174522	-1.60847	0.518328	3	0.001
JUNBP	52	21.2483	758	753	699	3	3	0.00110738	0.000708278	-0.948326	0.611833	1	-1
L1L	55	22.5042	972	954	844	5	4	0.00142004	0.00170856	0.594727	0.419674	2	-1
LAX1	56	21.0251	5659	4145	2392	51	31	0.00341992	0.00258802	-0.969771	0.717942	3	0.980107
LAX2	58	24.5189	6664	4712	4612	103	96	0.00578902	0.00498033	-0.550511	-0.0147445	18	61.2714
LAX3	58	24.2462	3077	2957	2796	31	28	0.00280739	0.00248395	-0.435484	-0.520206	8	3.41898
LAX4	58	20.8905	8903	2246	1730	173	119	0.0214095	0.0284078	1.34219	1.61093	2	0.001
LAX5	58	24.1199	5453	3760	2822	74	31	0.0052703	0.00377804	-1.11456	1.12237	19	34.7509
LEG043	58	24.8144	2914	1616	1578	9	8	0.00147494	0.000540429	-2.05467	-0.479244	6	3.53894
LEG088	58	24.9594	1115	911	899	26	26	0.00755836	0.00251738	-2.46752	-3.10909	10	0.001
LEG100	58	24.924	723	658	634	5	5	0.00201241	0.00171226	-0.42716	0.818317	5	72.4549
LEG168	58	24.9923	1006	653	652	0	0	0	0	0	0	0	-1
LEG195	58	25	371	367	367	1	1	0.000721617	0.000417802	-0.698274	0.340353	2	-1
LEG196	57	23.2195	298	287	279	1	1	0.000944052	0.00170429	1.37901	0.471087	2	-1
LEG202	28	12.8009	678	442	420	2	2	0.00145813	0.00149586	0.0722827	0.594512	2	-1
LEG219	54	22.6343	664	659	607	5	5	0.00205571	0.00185933	-0.279797	0.877089	6	10000
LEG295	47	19.4855	568	550	543	5	5	0.00260104	0.00122488	-1.65083	-1.02922	5	10000
LEG391	51	20.5109	821	597	549	2	2	0.000931163	0.000319056	-1.50813	0.302097	1	-1
LEG722	49	22.988	520	500	498	0	0	0	0	0	0	0	-1
LEG725	48	22.9984	647	633	604	4	4	0.00171212	0.000549488	-1.88108	0.341322	4	0.001
MAAP	57	24.1714	929	566	562	3	2	0.00141937	0.000424028	-1.76534	-2.0105	3	0.001
MADS	53	23.6238	684	202	190	6	6	0.00795411	0.00505811	-1.0996	-2.51187	3	0.001
MsL83	58	24.7029	1262	983	981	7	7	0.00188589	0.000886668	-1.63685	0.572302	5	10000
MTU04	58	24.7944	1172	1114	1026	14	13	0.00332825	0.00209169	-1.28903	-0.602989	9	4.08709
PG11	56	23.0989	1539	1406	1368	17	16	0.00327598	0.00294394	-0.366944	-0.879771	8	6.27071
SULF	58	21.7082	717	706	667	9	7	0.00349702	0.00327533	-0.212254	0.857563	3	11.8747
TC44795	29	17.3464	777	612	608	8	8	0.00386659	0.00223338	-1.49731	-0.126651	6	1.67016
UNK29	55	21.5796	872	697	696	3	3	0.00118072	0.000857106	-0.707066	0.532364	4	118.569
average	23.7568	22.0797	1727.81	1184.97	1047.43	19.2703	14.2703	0.00323065	0.00276612	-0.731851	0.0268394	5.35135	NC
Name	ns	nseff	ls	lseff	lseffo	S	So	tW	Pi	D	Z	K	rho
CONSTANS	58	24.6984	1143	1114	1103	7	7	0.00166412	0.00139984	-0.490619	0.428444	6	72.9957
FCA2	50	20.748	1131	1115	1111	3	3	0.000747854	0.000760047	0.0427523	-0.986277	3	10000
FRLa	58	24.9637	4318	2010	956	63	18	0.00830075	0.00554351	-1.29074	1.37053	18	1.94259
FTLa	58	24.3609	1810	1607	1589	18	18	0.0029995	0.00270573	-0.35353	-0.950936	2	-1
FTLb	58	24.7605	508	476	469	1	1	0.000556373	0.000168067	-1.15585	0.186425	2	-1
FTLc	56	22.997	682	673	668	1	1	0.00040259	0.000129207	-1.16095	0.199898	2	-1
PHYa	58	24.9254	2369	2224	2212	7	7	0.000833558	0.000557554	-1.02363	-1.4646	4	0.419112
PHYb	57	24.6646	2907	2883	2710	16	15	0.00146977	0.0013319	-0.330806	-0.678426	12	20.8592
PHYe	58	24.8912	2827	2646	2614	16	16	0.00160141	0.000834073	-1.69049	-1.28847	10	12.1939
Soc1b	57	23.87	683	631	627	1	1	0.000424387	0.000132066	-1.15833	0.192918	2	-1
VRN	58	24.5766	2584	2362	2340	23	22	0.00257882	0.00223877	-0.482616	0.623742	10	4.6022
average	25.3636	24.1324	1905.64	1612.82	1490.82	14.1818	9.90909	0.00196174	0.00143643	-0.8268	-0.215159	6.45455	NC
Name	ns	nseff	ls	lseff	lseffo	S	So	tW	Pi	D	Z	K	rho
DMI1	58	23.98	3223	2704	2184	18	16	0.00178262	0.00133257	-0.910738	0.528157	7	4.98933
DMI3	58	24.302	6040	4007	2432	110	44	0.00735132	0.00539946	-1.05583	1.2695	21	15.5652
NFP	58	24.1037	1486	1437	1430	6	6	0.00111811	0.00137169	0.686132	-0.109939	3	10000
NIN	58	24.0831	3347	2875	2711	9	9	0.000838294	0.000875363	0.144969	-1.27776	6	6.88076
PG3	57	24.6464	1191	1185	1158	10	10	0.00223488	0.00210811	-0.187209	-0.0456688	9	69.059
average	26	24.223	3057.4	2441.6	1983	30.6	17	0.00266504	0.00221744	-0.264536	0.0728568	9.2	NC
