# Supplementary material for: Molecular adaptation in flowering and symbiotic recognition pathways: insights from patterns of polymorphism in the legume Medicago truncatula
Source: BMC Evol Biol. 2011 Aug 1;11:229. doi: 10.1186/1471-2148-11-229 (PMC3199773; doi:10.1186/1471-2148-11-229)
Supplement: Additional file 8 — Table S6 - P-values of the joint (D, Z) test. Microsoft Excel spreadsheet containing, for each locus, the value of D, Z, and the p-value for each group (P1 and P2 are the two p-values for a given locus in group 1 and group 2 respectively). [file 1471-2148-11-229-S8.XLSX]

## Sheet: Feuil1
Locus	D1	Z1	P1		D2	Z2	P2
AAT	0.710855	0.924594	0.252112		0.032563	0.567040	0.847151
AGT	0.337664	0.175898	0.360438		0.530922	0.614361	0.564045
ASPP	-0.794975	-2.673539	0.015869		0.604911	0.856561	0.454240
ERDP	NC	NC	NC		1.463609	-0.547517	0.108339
ERF	0.063780	0.711948	0.905403		-1.098862	-0.386364	0.260145
EXRN	NC	NC	NC		-1.495184	0.208793	0.175626
GLUT	-1.258851	-0.628145	0.231590		-0.807181	-0.167441	0.354469
HAPc	-1.608473	0.518328	0.746771		0.552182	0.361716	0.441028
JUNBP	-0.948326	0.611833	0.726352		-1.340547	0.886031	0.078804
L1L	0.594727	0.419674	0.541327		-0.479529	-0.293592	0.288386
LEG043	-2.054675	-0.479244	0.021471		-0.950971	-1.137695	0.112072
LEG088	-2.467520	-3.109095	0.000671		-2.521158	-2.949684	0.000475
LEG100	-0.427160	0.818317	1.000000		-0.835633	-0.341220	0.376100
LEG168	NC	NC	NC		-1.267058	0.289680	0.338336
LEG195	-0.698274	0.340353	0.690591		NC	NC	NC
LEG196	1.379015	0.471087	0.296405		-1.600204	0.362121	0.734975
LEG202	0.072283	0.594512	0.714760		-0.368186	-0.530830	0.274061
LEG219	-0.279797	0.877089	0.960599		-1.262185	-0.839244	0.183267
LEG295	-1.650832	-1.029224	0.083849		-0.750872	0.177608	0.443723
LEG391	-1.508127	0.302097	0.206739		-0.470376	0.900015	1.000000
LEG722	NC	NC	NC		NC	NC	NC
LEG725	-1.881082	0.341322	0.064674		0.599521	0.706025	0.535522
MAAP	-1.765340	-2.010501	0.031430		-2.017447	-1.412354	0.026109
MADS	-1.099598	-2.511874	0.073330		-0.181237	-2.977449	0.008563
MsL83	-1.636854	0.572302	0.299692		-0.928753	0.079681	0.488027
MTU04	-1.289027	-0.602989	0.180373		-1.522531	-1.564413	0.067400
SULF	-0.212254	0.857563	0.927920		1.117265	0.150479	0.198493
TC44795	-1.497312	-0.126651	0.216146		-1.676728	-0.640613	0.101208
UNK29	-0.707066	0.532364	0.927841		-0.405484	0.581636	1.000000
PG11	-0.366944	-0.879771	0.127008		-0.769852	-0.174467	0.378685
LAX1	-0.969771	0.717942	0.813625		0.848110	1.469220	0.002020
LAX2	-0.550511	-0.014745	0.488735		-0.218398	0.595831	0.921043
LAX3	-0.435484	-0.520206	0.180768		-1.140705	-0.535419	0.320713
LAX4	1.342192	1.610932	0.000000		0.804589	1.687627	0.000000
LAX5	-1.114559	1.122367	0.165874		-0.756183	1.060385	0.414898
eIF-ISO4E	0.291487	2.346642	0.000000		-0.580990	1.636505	0.000000
eIF4E	-1.720282	0.604519	0.077616		-1.450090	-0.584521	0.153210
DMI1	-0.910738	0.528157	0.757709		-1.695443	-0.840023	0.109931
DMI3	-1.055835	1.269497	0.000000		-0.325266	1.626831	0.000000
NFP	0.686132	-0.109939	0.104290		-0.113644	-0.637691	0.137708
NIN	0.144969	-1.277763	0.019437		-0.825372	-0.634361	0.201220
PG3	-0.187209	-0.045669	0.378536		-0.193363	0.675226	0.889587
CONSTANS	-0.490619	0.428444	1.000000		-1.168900	-0.962971	0.131551
FCA2	0.042752	-0.986277	0.097967		-0.850838	0.702208	0.926402
FRLa	-1.290741	1.370529	0.000000		0.452235	2.806043	0.000000
FTLa	-0.353530	-0.950936	0.093698		-0.030446	-0.883613	0.070385
FTLb	-1.155848	0.186425	0.328661		0.632573	-2.258321	0.006632
FTLc	-1.160949	0.199898	0.340610		-1.379193	0.360943	0.576988
Soc1b	-1.158326	0.192918	0.453880		-0.346558	-1.692082	0.067501
VRN	-0.482616	0.623742	1.000000		-2.130586	0.585315	0.025366
PHYa	-1.023627	-1.464599	0.082862		1.157224	-1.134931	0.000617
PHYb	-0.330806	-0.678426	0.152245		0.752062	0.717372	0.343782
PHYe	-1.690493	-1.288469	0.062534		-2.078558	-0.906747	0.023045
